# Supplementary material for: Tricyclic Isatin Derivatives as Anti-Inflammatory Compounds with High Kinase Binding Affinity
Source: Molecules. 2025 Jul 10;30(14):2914. doi: 10.3390/molecules30142914 (PMC12300041; doi:10.3390/molecules30142914)
Supplement: Supplementary file 1 [file molecules-30-02914-s001.zip]

Archive with 1 entries (1 files):
- molecules-3723036-supplementary.pdf
